# Supplementary material for: Effectiveness Evaluation of Repetitive Transcranial Magnetic Stimulation Therapy Combined with Mindfulness-Based Stress Reduction for People with Post-Stroke Depression: A Randomized Controlled Trial
Source: Int J Environ Res Public Health. 2023 Jan 4;20(2):930. doi: 10.3390/ijerph20020930 (PMC9858717; doi:10.3390/ijerph20020930)
Supplement: Supplementary file 1 [file ijerph-20-00930-s001.zip]

Archive with 1 entries (1 files):
- ijerph-2084640-supplementary.pdf
